# Supplementary material for: Efficacy of Different Bacillus of Calmette-Guérin (BCG) Strains on Recurrence Rates among Intermediate/High-Risk Non-Muscle Invasive Bladder Cancers (NMIBCs): Single-Arm Study Systematic Review, Cumulative and Network Meta-Analysis
Source: Cancers (Basel). 2023 Mar 23;15(7):1937. doi: 10.3390/cancers15071937 (PMC10093360; doi:10.3390/cancers15071937)
Supplement: Supplementary file 1 [file cancers-15-01937-s001.zip]

Archive with 1 entries (1 files):
- cancers-2191263-supplementary.pdf
